# Supplementary material for: The transcription and export complex THO/TREX contributes to transcription termination in plants
Source: PLoS Genet. 2020 Apr 13;16(4):e1008732. doi: 10.1371/journal.pgen.1008732 (PMC7179932; doi:10.1371/journal.pgen.1008732)
Supplement: S1 Table — (XLSX) [file pgen.1008732.s007.xlsx]

## Sheet: Sheet1
Primer Name	Primer sequence	Description
SAIL_1209_F10 LP	GTTTAGGCACCAGGGAAGAAC	Genotyping hpr1-6 mutants
SAIL_1209_F10 RP	TTCTATGCCAGCTGATGGATC
TEX1-gen F	CACCGAGTGGTCACTGTATCAAGGCATT	Cloning of TEX1 Genomic region
TEX1-gen R	TGTGCTCTTCTTGTTCTTTAATCCA
TEX1-gen F	CACCGAGTGGTCACTGTATCAAGGCATT	Cloning of TEX1 promoter and gene without stop for GFP fusion
TEX1-gen R w/o stop	CGAGCTCTCAAAACCAAATATCCGGA
TEX1 Pro infu LP	CCGGTACCGAATTCGGAAGCACAGGCAGGAATGGAGTAA	Cloning of TEX1 promoter for GUS fusion
TEX1 Pro infu RP	TAGATATCTCGAGTGTTTTTAATTCTCAACTCTTCTTC
qRT-IPSI F	GCGTTTTAAGATATGGAGCAATG	qPCR
qRT-IPSI R	CGAAGCTTGCCAAAGGATAG
qRT-MGD3 F	GGTACGATTGCGGAAGCACTG	qPCR
qRT-MGD3 R	GTCGAACACGGCTTCAGGTTG
qRT PHO1;H1 LP	AACCGGTAGCTATGCAACACAGGA	qPCR
qRT PHO1;H1 RP	TTCCAGCGGCTAACATAGCTGAAA
PHT1.4-qRT-F	CCA CGA TTC CTC AAG CTG AT	qPCR
PHT1.4-qRT-R	CAA CCA AAG CCG TGT ACC TT
ACP5 qRT-F	TGC ACA AAT GGG TCA CTT CT	qPCR
ACP5 qRT-R	GAA GCC TAC CTA GCC TGC AA
qRT-SPX3 LP	CGCCGGTGGAATCTATTTTCG	qPCR
qRT-SPX3 RP	CAGAACCATTTCGCCATGGAA
qRT- ACT2 F	AGTGGTCGTACAACCGGTATTGT	qPCR
qRT- ACT2 R	GATGGCATGGAGGAAGAGAGAAAC
qRTPHO17-1LP	ACCTAGTAACCTACCGCTTTCCAA	qPCR 1st RNA isoform at the PHO1 locus in pho1-7 mutants
qRTPHO17-1RP	TCCTTCAACGTTGCGGTTCTGTCA
qRTPHO17-2LP	TCTCTTTTCGACCCGGTTCGCAAA	qPCR 2nd RNA isoform at the PHO1 locus in pho1-7 mutants
qRTPHO17-2RP	TCCTTCAACGTTGCGGTTCTGTCA
qRTPHO17-3LP	AGAGATTCTCCAGGTTCTCCGGCCGC	qPCR 3rd RNA isoform at the PHO1 locus in pho1-7 mutants
qRTPHO17-3RP	CCTCGTCCTGCAGTTCATTCAGGG
qRTPHO1 LP	GACAATTTGGTTCTCCGGAACAAG	qPCR PHO1 full length
qRTPHO1 RP	GAACGGTAACGGTACGGTCTTCAC
AT1G76560-UTRext-F	ACCGTTGTTCATCGTGTTCACT	Expression of 3'UTR extensions by qPCR
AT1G76560 -UTRext-R	CGGACTCGGCGGATCCAGATTA
AT1G03160-UTRext-F	CAGCTCGAAGACGCTATGCAA	Expression of 3'UTR extensions by qPCR
AT1G03160-UTRext-R	GAAGGGAAAACCCGACATTGTG
AT3G13110-UTRext-F	TGGAGTTTCCTGTGGTTGGTTTC	Expression of 3'UTR extensions by qPCR
AT3G13110-UTRext-R	GCAAGCAATCCTGGATCCTGAC
AT2G41200-UTRext-F	TGCGATCGCCGTCTTCATTA
AT2G41200-UTRext-R	GCTTCTCCGTGTATCAAACACAT
TEX1-m F	GCGAAGGAAGGTTGAAGAAGAAG	Confirm tex1-6 mutation by PCR and sequencing
TEX1-m R	TCCCAACATAGCTGATCCACACT
P2BJ pPHO1 1exon L	CCGGTACCGAATTCGTCTTGATGATTCTTTGTCCAAGTA	Cloning PHO1Δ83-114: Amplification of PHO1 promoter and first exon.
P2BJ pPHO1 1exon R	TCTAAGATGTAGAGTAATAGAGTGTAGTAA
P2BJ PHO1gene 3rd exon F	ACTCTACATCTTAGACCCTATATTATTTTTCTATAAAAG	Cloning PHO1Δ83-114: Amplification of PHO1 from third exon. Two amplicons were joned togther in intron deleting the second exon.
P2BJ PHO1gene 3rd exon R	ATATCTCGAGTGCGGACCGTCTGAGTCCCTGTCAAGGAA
Pho1_ex1_LP	CGAAGGAGCTAGAGGCACAACTTATACC	CHIP-qPCR: Primer binding within exon1 of pho1
Pho1_ex1_RP	GAAGCCGGTTTTGGTTTACGAGAGG
Pho1_int1-3'_4_LP	CATAGCACATAGAGATAGTGGTTTTATTGCTAGCCT	CHIP-qPCR: Primers binding within 3' part of intron 1 of pho1.
Pho1_int1-3'_4_RP	GACCATCTTCATTAGGATTTAGGATGTGGTCGTG
nLuc_qPCR-F	GACCCTGTGGAACGGCAACAA	Expression of luciferase fused to 3"UTRs of At1G76560 in protoplasts
At1g76560_3UTR_qPCR-R1	CAGTCTCTGTTCTAAGTCCTCTGT	Reverse primer for short RNA-Primer is placed before the predicted polyA signal
At1g76560_3UTR_qPCR-R2	CGGACTCGGCGGATCCAGATTA	Reverse primer for long RNA-Primer is placed after the predicted polyA signal
Fluc_qPCR-F	TGCGCGGAGGAGTTGTGTTTGTG	Primers for qPCR of luciferase as an internal control for normalisation of expression.
Fluc_qPCR-R	ACGGCGATCTTTCCGCCCTTCT
